# Supplementary material for: Exploring the bidirectional relationship between metabolic syndrome and thyroid autoimmunity: a Mendelian randomization study
Source: Front Endocrinol (Lausanne). 2024 Mar 19;15:1325417. doi: 10.3389/fendo.2024.1325417 (PMC10985172; doi:10.3389/fendo.2024.1325417)
Supplement: Supplementary file 1 [file Table_1.xlsx]

## Sheet: Supplementary Table 1
Supplementary Table 1:SNPs used as valid instrumental variables for MetS and its components on TPOAb-positivity.
SNPs	Exposure	Outcome	A1	A2	β(exposure)	β(outcome)	SE(exposure)	SE(outcome)	P(exposure)	P(outcome)	mr_keep	F-statistic
rs1009360	Mets	TPOAb-positivity	C	T	-0.04359	-0.0032	0.006637	0.0302	5.12e-11	0.9148	TRUE	43.13
rs10913469	Mets	TPOAb-positivity	C	T	0.04826	0.0046	0.007996	0.0411	1.58e-09	0.9117	TRUE	36.438
rs11789603	Mets	TPOAb-positivity	T	C	-0.05889	0.1178	0.01069	0.0633	3.62e-08	0.06267	TRUE	30.342
rs12056034	Mets	TPOAb-positivity	G	A	-0.09684	0.0018	0.01009	0.0513	8.33e-22	0.9714	TRUE	92.078
rs1260326	Mets	TPOAb-positivity	T	C	0.0537	-0.0325	0.006656	0.0299	7.14e-16	0.277	TRUE	65.093
rs12752223	Mets	TPOAb-positivity	T	C	-0.03748	0.0139	0.006676	0.0307	1.97e-08	0.6494	TRUE	31.528
rs13107325	Mets	TPOAb-positivity	T	C	0.07609	0.0353	0.01219	0.0688	4.29e-10	0.6076	TRUE	38.977
rs1534696	Mets	TPOAb-positivity	C	A	0.04244	-0.0069	0.006543	0.0535	8.85e-11	0.8981	TRUE	42.059
rs1535	Mets	TPOAb-positivity	G	A	0.07921	-0.0319	0.006808	0.0323	2.74e-31	0.3224	TRUE	135.365
rs2307111	Mets	TPOAb-positivity	C	T	-0.03667	0.0598	0.006708	0.0299	4.58e-08	0.04577	TRUE	29.886
rs2925979	Mets	TPOAb-positivity	T	C	0.06161	-0.0664	0.007063	0.0348	2.71e-18	0.05629	TRUE	76.088
rs3808439	Mets	TPOAb-positivity	A	G	0.03835	0.0368	0.006573	0.0278	5.42e-09	0.185	TRUE	34.032
rs3814883	Mets	TPOAb-positivity	T	C	0.03929	0.0102	0.006551	0.0424	2e-09	0.8108	TRUE	35.977
rs3936511	Mets	TPOAb-positivity	G	A	0.06574	-0.0501	0.00819	0.0453	9.92e-16	0.2689	TRUE	64.446
rs480823	Mets	TPOAb-positivity	C	T	0.1758	-0.0576	0.01179	0.0702	1e-200	0.4123	TRUE	222.202
rs4871603	Mets	TPOAb-positivity	C	T	0.08927	-0.0133	0.006827	0.0317	1e-200	0.6757	TRUE	170.989
rs563296	Mets	TPOAb-positivity	G	A	-0.04194	0.0429	0.006593	0.0288	2e-10	0.1357	TRUE	40.468
rs6065906	Mets	TPOAb-positivity	C	T	0.0693	-0.0379	0.008281	0.0431	5.83e-17	0.379	TRUE	70.035
rs633695	Mets	TPOAb-positivity	G	A	-0.05305	-0.0102	0.007263	0.0363	2.78e-13	0.7798	TRUE	53.357
rs6545703	Mets	TPOAb-positivity	G	T	-0.03824	0.0292	0.006648	0.0301	8.78e-09	0.3326	TRUE	33.094
rs673548	Mets	TPOAb-positivity	A	G	-0.09779	0.0764	0.008242	0.0387	1.79e-32	0.04858	TRUE	140.783
rs7124681	Mets	TPOAb-positivity	A	C	0.05579	-0.0074	0.006615	0.0294	3.37e-17	0.8008	TRUE	71.115
rs7138803	Mets	TPOAb-positivity	A	G	0.03696	-0.0697	0.006747	0.0311	4.3e-08	0.0249	TRUE	30.008
rs7239575	Mets	TPOAb-positivity	C	T	-0.04323	-0.0006	0.006533	0.0267	3.64e-11	0.982	TRUE	43.8
rs8121509	Mets	TPOAb-positivity	C	T	-0.03607	-0.0481	0.006565	0.0467	3.92e-08	0.3036	TRUE	30.188
rs863750	Mets	TPOAb-positivity	C	T	-0.04104	0.045	0.00671	0.0306	9.57e-10	0.1415	TRUE	37.41
rs998584	Mets	TPOAb-positivity	A	C	0.07069	-0.0349	0.006551	0.0522	3.83e-27	0.5039	TRUE	116.427
rs9987289	Mets	TPOAb-positivity	A	G	0.08739	-0.0016	0.01108	0.0631	3.03e-15	0.9795	TRUE	62.249
rs9989419	Mets	TPOAb-positivity	A	G	0.1361	-0.0086	0.006629	0.0315	1e-200	0.7856	TRUE	421.526
rs10276674	FBG	TPOAb-positivity	C	T	0.039	-0.0095	0.0043	0.0482	7.771e-20	0.8437	TRUE	82.258
rs10974438	FBG	TPOAb-positivity	C	A	0.019	-0.0489	0.0033	0.0495	5.227e-09	0.3236	TRUE	33.149
rs11039138	FBG	TPOAb-positivity	A	G	-0.021	-0.0063	0.0032	0.0302	1.74e-10	0.836	TRUE	43.065
rs11195502	FBG	TPOAb-positivity	T	C	-0.035	-0.0479	0.0054	0.0617	1.035e-10	0.4376	TRUE	42.008
rs11558471	FBG	TPOAb-positivity	G	A	-0.029	0.0475	0.0034	0.0343	7.065e-18	0.1663	TRUE	72.748
rs11603334	FBG	TPOAb-positivity	A	G	-0.023	-0.0382	0.0041	0.0476	2.919e-08	0.4216	TRUE	31.468
rs11605924	FBG	TPOAb-positivity	C	A	-0.022	-0.004	0.0031	0.0277	2.992e-13	0.8845	TRUE	50.362
rs11708067	FBG	TPOAb-positivity	G	A	-0.022	-0.0318	0.0038	0.0412	6.79e-09	0.4397	TRUE	33.517
rs17747324	FBG	TPOAb-positivity	C	T	0.024	0.06	0.0039	0.0394	7.503e-10	0.1283	TRUE	37.869
rs2191349	FBG	TPOAb-positivity	T	G	0.028	-0.0016	0.0031	0.0284	1.975e-20	0.9545	TRUE	81.579
rs2908282	FBG	TPOAb-positivity	A	G	0.064	-0.0668	0.0042	0.0443	3.509e-53	0.1314	TRUE	232.192
rs4869272	FBG	TPOAb-positivity	T	C	0.02	0.0358	0.0033	0.0342	2.697e-09	0.2943	TRUE	36.73
rs560887	FBG	TPOAb-positivity	C	T	0.071	-0.0287	0.0034	0.0342	2.63e-99	0.4017	TRUE	436.058
rs6113722	FBG	TPOAb-positivity	A	G	-0.042	0.0111	0.0077	0.0968	3.893e-08	0.909	TRUE	29.751
rs7173964	FBG	TPOAb-positivity	A	G	-0.02	-0.0325	0.0031	0.0303	1.042e-10	0.2836	TRUE	41.622
rs780093	FBG	TPOAb-positivity	C	T	0.032	0.0304	0.0031	0.0302	4.225e-25	0.3134	TRUE	106.552
rs882020	FBG	TPOAb-positivity	T	C	0.029	-0.0888	0.0045	0.0518	1.359e-10	0.08657	TRUE	41.529
rs983309	FBG	TPOAb-positivity	G	T	-0.03	-0.0004	0.0048	0.0549	7.614e-10	0.9946	TRUE	39.061
rs1013402	WC	TPOAb-positivity	G	A	0.02509	-0.0252	0.001917	0.0336	3.9e-39	0.4535	TRUE	171.266
rs10150482	WC	TPOAb-positivity	A	G	0.02196	-0.0052	0.00217	0.0411	4.5e-24	0.8993	TRUE	102.427
rs10184230	WC	TPOAb-positivity	T	C	-0.01212	0.0233	0.001869	0.0322	8.9e-11	0.4686	TRUE	42.044
rs10185199	WC	TPOAb-positivity	A	G	-0.01145	-0.0222	0.002041	0.0502	2e-08	0.6582	TRUE	31.503
rs10236214	WC	TPOAb-positivity	T	C	0.0138	0.0181	0.001876	0.0329	1.9e-13	0.5831	TRUE	54.126
rs1025065	WC	TPOAb-positivity	G	T	-0.01028	-0.0213	0.001866	0.0312	3.6e-08	0.4947	TRUE	30.366
rs10269774	WC	TPOAb-positivity	A	G	0.01196	-0.0027	0.001908	0.0328	3.6e-10	0.9334	TRUE	39.301
rs1037702	WC	TPOAb-positivity	A	G	-0.01019	-0.0203	0.001849	0.0299	3.6e-08	0.4979	TRUE	30.35
rs10471636	WC	TPOAb-positivity	A	G	-0.01011	-0.0478	0.001824	0.0451	3e-08	0.29	TRUE	30.733
rs10505836	WC	TPOAb-positivity	C	A	0.01527	0.0777	0.002598	0.0497	4.1e-09	0.1179	TRUE	34.555
rs1051613	WC	TPOAb-positivity	A	G	-0.009952	-0.0466	0.001797	0.0292	3.1e-08	0.1103	TRUE	30.656
rs1078455	WC	TPOAb-positivity	C	T	0.01117	-0.0545	0.001948	0.0351	9.7e-09	0.1207	TRUE	32.9
rs10787738	WC	TPOAb-positivity	T	C	0.01531	-0.0108	0.002086	0.0519	2.1e-13	0.8349	TRUE	53.865
rs10795418	WC	TPOAb-positivity	G	A	0.0127	0.0497	0.001902	0.0339	2.4e-11	0.1431	TRUE	44.601
rs10803762	WC	TPOAb-positivity	A	G	0.01195	-0.0061	0.001915	0.0332	4.4e-10	0.8553	TRUE	38.911
rs10992854	WC	TPOAb-positivity	C	T	-0.01125	-0.0038	0.001929	0.0328	5.4e-09	0.9067	TRUE	34.041
rs11165493	WC	TPOAb-positivity	A	G	0.01076	0.0468	0.001893	0.0518	1.3e-08	0.3663	TRUE	32.282
rs11196657	WC	TPOAb-positivity	C	T	0.01245	0.0079	0.002106	0.0389	3.4e-09	0.8384	TRUE	34.921
rs11636611	WC	TPOAb-positivity	T	C	0.01071	-0.0122	0.001793	0.026	2.3e-09	0.6382	TRUE	35.71
rs11639596	WC	TPOAb-positivity	C	A	-0.01187	0.0081	0.002078	0.0389	1.1e-08	0.8345	TRUE	32.638
rs11704728	WC	TPOAb-positivity	T	C	0.01333	-0.0409	0.002264	0.0422	3.9e-09	0.333	TRUE	34.66
rs11757278	WC	TPOAb-positivity	C	T	-0.01278	-0.0457	0.001944	0.0351	4.9e-11	0.1932	TRUE	43.233
rs11773362	WC	TPOAb-positivity	T	C	-0.01048	0.0327	0.001894	0.0331	3.2e-08	0.3239	TRUE	30.61
rs11787216	WC	TPOAb-positivity	T	C	0.01151	-0.0122	0.001892	0.0324	1.2e-09	0.7067	TRUE	36.996
rs1182199	WC	TPOAb-positivity	A	C	-0.01352	0.014	0.001945	0.0339	3.6e-12	0.6795	TRUE	48.331
rs11824092	WC	TPOAb-positivity	C	T	0.01249	-0.0365	0.001871	0.0445	2.4e-11	0.412	TRUE	44.585
rs1191600	WC	TPOAb-positivity	A	C	-0.0108	0.0512	0.001833	0.0305	3.8e-09	0.09344	TRUE	34.701
rs12042959	WC	TPOAb-positivity	G	A	-0.01493	-0.0517	0.002557	0.0479	5.2e-09	0.2802	TRUE	34.114
rs12273545	WC	TPOAb-positivity	T	C	0.02226	-0.0095	0.003878	0.0803	9.4e-09	0.9061	TRUE	32.963
rs12462975	WC	TPOAb-positivity	A	G	0.01754	-0.0461	0.001918	0.047	5.901e-20	0.327	TRUE	83.65
rs12463617	WC	TPOAb-positivity	C	A	0.04319	0.0697	0.002366	0.0498	1.8e-74	0.1623	TRUE	333.317
rs12877270	WC	TPOAb-positivity	A	G	0.01172	0.0296	0.001816	0.0287	1.1e-10	0.3032	TRUE	41.689
rs1296328	WC	TPOAb-positivity	C	A	-0.01319	-0.0121	0.001809	0.0433	3.1e-13	0.779	TRUE	53.168
rs13163306	WC	TPOAb-positivity	A	G	-0.00989	-0.0106	0.001794	0.027	3.5e-08	0.6954	TRUE	30.405
rs1320903	WC	TPOAb-positivity	A	G	0.01707	-0.0296	0.001917	0.0338	5.2e-19	0.3812	TRUE	79.349
rs1327259	WC	TPOAb-positivity	G	A	-0.01159	0.0588	0.00184	0.0312	3.1e-10	0.05934	TRUE	39.639
rs13322435	WC	TPOAb-positivity	G	A	-0.01696	0.0643	0.00183	0.0312	1.9e-20	0.0395	TRUE	85.885
rs1336486	WC	TPOAb-positivity	G	T	0.01249	-0.0535	0.001908	0.0326	6.001e-11	0.1002	TRUE	42.836
rs13427822	WC	TPOAb-positivity	G	A	-0.01415	-0.022	0.00203	0.0378	3.2e-12	0.5608	TRUE	48.56
rs1346841	WC	TPOAb-positivity	A	G	-0.0106	-0.0318	0.001826	0.0304	6.4e-09	0.2952	TRUE	33.717
rs1360201	WC	TPOAb-positivity	T	C	0.009794	-0.0436	0.001789	0.0278	4.4e-08	0.1171	TRUE	29.964
rs1441264	WC	TPOAb-positivity	A	G	0.01501	-0.0071	0.001862	0.0303	7.6e-16	0.8147	TRUE	64.977
rs1458156	WC	TPOAb-positivity	T	C	0.0146	-0.0269	0.001791	0.0268	3.5e-16	0.3158	TRUE	66.482
rs1502317	WC	TPOAb-positivity	T	C	-0.01737	-0.0558	0.002003	0.0362	4.3e-18	0.1236	TRUE	75.177
rs1625623	WC	TPOAb-positivity	T	C	0.01074	0.0327	0.001873	0.0303	9.8e-09	0.2816	TRUE	32.882
rs17296856	WC	TPOAb-positivity	C	A	-0.01562	0.0268	0.001996	0.0347	5e-15	0.4409	TRUE	61.245
rs17446091	WC	TPOAb-positivity	C	T	0.01491	0.0491	0.00223	0.0396	2.3e-11	0.2148	TRUE	44.737
rs17681738	WC	TPOAb-positivity	T	C	0.01054	-0.0344	0.001909	0.0333	3.3e-08	0.3005	TRUE	30.507
rs1799923	WC	TPOAb-positivity	G	A	0.01712	0.0504	0.002816	0.0553	1.2e-09	0.3613	TRUE	36.968
rs1861410	WC	TPOAb-positivity	T	C	-0.01601	0.0375	0.001802	0.0286	6.4e-19	0.1905	TRUE	78.926
rs1902066	WC	TPOAb-positivity	C	T	0.01095	0	0.00181	0.0295	1.4e-09	0.9995	TRUE	36.601
rs1942826	WC	TPOAb-positivity	A	G	0.0168	-0.0288	0.0027	0.0494	4.9e-10	0.5604	TRUE	38.7
rs2020942	WC	TPOAb-positivity	T	C	0.01085	0.0047	0.001836	0.0305	3.4e-09	0.8768	TRUE	34.913
rs215669	WC	TPOAb-positivity	A	G	-0.01251	0.0126	0.001842	0.032	1.1e-11	0.6952	TRUE	46.098
rs2161097	WC	TPOAb-positivity	T	C	0.01428	-0.0596	0.0018	0.0281	2.2e-15	0.03412	TRUE	62.911
rs2180454	WC	TPOAb-positivity	C	T	0.01798	0.0151	0.002135	0.0394	3.7e-17	0.701	TRUE	70.914
rs2183947	WC	TPOAb-positivity	A	G	-0.02208	-0.0425	0.002136	0.0391	4.9e-25	0.2774	TRUE	106.81
rs2302209	WC	TPOAb-positivity	T	C	0.01983	-0.0283	0.001977	0.0353	1.1e-23	0.4213	TRUE	100.624
rs2306593	WC	TPOAb-positivity	T	C	-0.01529	-0.0223	0.001795	0.0272	1.6e-17	0.4128	TRUE	72.569
rs2307111	WC	TPOAb-positivity	C	T	-0.02397	0.0598	0.00183	0.0299	3.3e-39	0.04577	TRUE	171.617
rs2439823	WC	TPOAb-positivity	G	A	0.01553	-0.0499	0.001801	0.0419	6.8e-18	0.2335	TRUE	74.274
rs2470549	WC	TPOAb-positivity	C	T	-0.01195	-0.0057	0.001821	0.0294	5.2e-11	0.8449	TRUE	43.091
rs2482704	WC	TPOAb-positivity	T	G	-0.01156	0.0407	0.001806	0.0291	1.5e-10	0.1613	TRUE	40.993
rs2696309	WC	TPOAb-positivity	C	T	0.01126	0.0052	0.001993	0.0369	1.6e-08	0.8869	TRUE	31.895
rs28350	WC	TPOAb-positivity	G	A	-0.01394	-0.0612	0.002337	0.042	2.5e-09	0.1459	TRUE	35.556
rs319775	WC	TPOAb-positivity	C	T	0.01016	-0.0307	0.001834	0.0325	3e-08	0.3443	TRUE	30.679
rs3764002	WC	TPOAb-positivity	T	C	-0.01608	-0.0151	0.002035	0.0376	2.8e-15	0.6881	TRUE	62.412
rs3784692	WC	TPOAb-positivity	T	C	0.01858	-0.0213	0.001827	0.0295	2.6e-24	0.4704	TRUE	103.492
rs3806114	WC	TPOAb-positivity	A	G	-0.01081	-0.0019	0.00192	0.0523	1.8e-08	0.9708	TRUE	31.723
rs3814883	WC	TPOAb-positivity	T	C	0.02398	0.0102	0.001795	0.0424	1.1e-40	0.8108	TRUE	178.425
rs3826408	WC	TPOAb-positivity	T	C	0.01122	-0.0462	0.001796	0.0289	4.1e-10	0.1094	TRUE	39.071
rs3845344	WC	TPOAb-positivity	T	C	0.01074	0.0112	0.001828	0.0315	4.3e-09	0.7227	TRUE	34.483
rs3936510	WC	TPOAb-positivity	T	G	0.01371	-0.0594	0.002227	0.0434	7.3e-10	0.1709	TRUE	37.932
rs40067	WC	TPOAb-positivity	A	G	-0.01561	-0.0578	0.002387	0.0657	6.1e-11	0.3786	TRUE	42.793
rs4017425	WC	TPOAb-positivity	T	C	-0.01013	0.0237	0.001793	0.0278	1.6e-08	0.3944	TRUE	31.909
rs4290163	WC	TPOAb-positivity	T	G	0.01138	0.0021	0.001833	0.0303	5.4e-10	0.944	TRUE	38.526
rs4344019	WC	TPOAb-positivity	G	A	0.02009	-0.0801	0.00324	0.0699	5.7e-10	0.2521	TRUE	38.422
rs4456769	WC	TPOAb-positivity	T	C	0.0134	0.0264	0.0019	0.0324	1.8e-12	0.414	TRUE	49.724
rs484455	WC	TPOAb-positivity	A	G	-0.01153	-0.0007	0.001796	0.0275	1.4e-10	0.9809	TRUE	41.222
rs4908672	WC	TPOAb-positivity	T	C	0.0114	0.0204	0.00183	0.031	4.7e-10	0.509	TRUE	38.78
rs559231	WC	TPOAb-positivity	T	G	0.01075	-0.0108	0.001841	0.0305	5.2e-09	0.723	TRUE	34.105
rs588660	WC	TPOAb-positivity	A	G	0.01553	-0.0067	0.001812	0.0299	1e-17	0.8238	TRUE	73.454
rs6001877	WC	TPOAb-positivity	A	G	-0.01058	0.0499	0.001897	0.0434	2.4e-08	0.2503	TRUE	31.114
rs6069037	WC	TPOAb-positivity	A	C	-0.01113	-0.0185	0.00202	0.0359	3.6e-08	0.6056	TRUE	30.331
rs6493498	WC	TPOAb-positivity	C	T	-0.01308	0.0095	0.001805	0.028	4.2e-13	0.7346	TRUE	52.528
rs6551304	WC	TPOAb-positivity	G	A	0.01683	-0.0487	0.002394	0.0447	2.1e-12	0.2758	TRUE	49.398
rs6575340	WC	TPOAb-positivity	A	G	0.01616	0.024	0.001865	0.0316	4.6e-18	0.4484	TRUE	75.063
rs6791983	WC	TPOAb-positivity	A	C	0.01231	0.0658	0.00206	0.0398	2.3e-09	0.09846	TRUE	35.741
rs6849518	WC	TPOAb-positivity	T	C	0.02186	0.0186	0.00271	0.0545	7.101e-16	0.7329	TRUE	65.101
rs704061	WC	TPOAb-positivity	C	T	0.01462	0.0165	0.001797	0.028	4e-16	0.5549	TRUE	66.242
rs7132908	WC	TPOAb-positivity	A	G	0.02151	-0.0612	0.00184	0.0426	1.4e-31	0.1508	TRUE	136.7
rs7169847	WC	TPOAb-positivity	T	G	-0.01027	0.0334	0.001868	0.0317	3.8e-08	0.292	TRUE	30.237
rs7171864	WC	TPOAb-positivity	A	G	0.01289	-0.0356	0.001899	0.0334	1.1e-11	0.2868	TRUE	46.07
rs7377083	WC	TPOAb-positivity	A	C	0.01434	0.0623	0.001819	0.0695	3.2e-15	0.3701	TRUE	62.136
rs7498665	WC	TPOAb-positivity	G	A	0.02662	-0.0046	0.001828	0.0304	4.9e-48	0.8799	TRUE	212.07
rs7519259	WC	TPOAb-positivity	A	G	0.01267	-0.0136	0.001796	0.0268	1.7e-12	0.6129	TRUE	49.75
rs7537581	WC	TPOAb-positivity	A	C	0.01074	-0.0714	0.001802	0.0426	2.6e-09	0.09376	TRUE	35.478
rs756717	WC	TPOAb-positivity	A	G	-0.01072	0.0508	0.001849	0.0498	6.8e-09	0.3079	TRUE	33.585
rs7630382	WC	TPOAb-positivity	T	C	0.01336	-0.0323	0.001793	0.0273	9.3e-14	0.2372	TRUE	55.514
rs765876	WC	TPOAb-positivity	G	A	-0.009809	-0.0098	0.001788	0.0278	4.1e-08	0.7244	TRUE	30.099
rs7708584	WC	TPOAb-positivity	G	A	-0.0122	0.0114	0.001805	0.0287	1.4e-11	0.6907	TRUE	45.649
rs7755574	WC	TPOAb-positivity	T	G	0.01092	0.0236	0.001987	0.0342	3.9e-08	0.4909	TRUE	30.191
rs784257	WC	TPOAb-positivity	C	T	0.01618	0.0309	0.002306	0.0443	2.3e-12	0.4854	TRUE	49.215
rs815163	WC	TPOAb-positivity	C	T	-0.01314	0.0188	0.001798	0.0286	2.7e-13	0.512	TRUE	53.387
rs8192675	WC	TPOAb-positivity	C	T	0.01599	-0.0626	0.001969	0.0351	4.5e-16	0.07432	TRUE	65.995
rs862227	WC	TPOAb-positivity	G	A	-0.01098	0.0279	0.001791	0.0472	8.8e-10	0.5537	TRUE	37.566
rs883403	WC	TPOAb-positivity	C	T	-0.01767	0.0774	0.002475	0.0455	9.499e-13	0.08859	TRUE	50.952
rs923994	WC	TPOAb-positivity	G	A	-0.01301	-0.0052	0.002175	0.0389	2.2e-09	0.8933	TRUE	35.793
rs9294260	WC	TPOAb-positivity	A	G	0.01318	0.0144	0.001799	0.0278	2.4e-13	0.6058	TRUE	53.644
rs9370243	WC	TPOAb-positivity	T	G	0.01955	0.0262	0.003257	0.0652	1.9e-09	0.6879	TRUE	36.045
rs9378676	WC	TPOAb-positivity	C	A	0.01303	-0.0461	0.002114	0.0375	7e-10	0.2188	TRUE	38.017
rs9584870	WC	TPOAb-positivity	C	T	-0.01081	0.0848	0.001892	0.0505	1.1e-08	0.09307	TRUE	32.656
rs9654453	WC	TPOAb-positivity	C	T	0.01704	0.0266	0.002669	0.0513	1.7e-10	0.6037	TRUE	40.762
rs9926784	WC	TPOAb-positivity	C	T	-0.01326	0.0047	0.002305	0.0448	8.7e-09	0.9157	TRUE	33.101
rs1077394	Hypertension	TPOAb-positivity	T	C	0.004163	-0.0457	0.0007093	0.0432	4.4e-09	0.29	TRUE	34.443
rs11801879	Hypertension	TPOAb-positivity	C	T	-0.007605	-0.1265	0.001178	0.0639	1.1e-10	0.0476	TRUE	41.654
rs12263737	Hypertension	TPOAb-positivity	A	G	-0.00441	-0.0194	0.0007485	0.0358	3.8e-09	0.5868	TRUE	34.702
rs12656497	Hypertension	TPOAb-positivity	C	T	0.005379	-0.0056	0.0006786	0.0299	2.3e-15	0.8507	TRUE	62.827
rs1275985	Hypertension	TPOAb-positivity	T	C	-0.006219	0.0088	0.0006859	0.0301	1.2e-19	0.7702	TRUE	82.205
rs1327235	Hypertension	TPOAb-positivity	G	A	0.004291	-0.0167	0.0006674	0.0276	1.3e-10	0.5455	TRUE	41.346
rs167479	Hypertension	TPOAb-positivity	T	G	-0.005817	0.198	0.0006666	0.157	2.6e-18	0.2072	TRUE	76.152
rs16948048	Hypertension	TPOAb-positivity	G	A	0.004295	-0.0296	0.0006911	0.0309	5.1e-10	0.3381	TRUE	38.629
rs17558745	Hypertension	TPOAb-positivity	T	C	0.003993	0.0397	0.0007218	0.0354	3.2e-08	0.2621	TRUE	30.612
rs1918898	Hypertension	TPOAb-positivity	T	C	-0.003967	0.0011	0.0006971	0.0318	1.3e-08	0.9735	TRUE	32.382
rs3735533	Hypertension	TPOAb-positivity	C	T	0.00878	0.0304	0.001276	0.0701	6.001e-12	0.6646	TRUE	47.339
rs3796581	Hypertension	TPOAb-positivity	G	A	-0.005747	-0.0623	0.0008597	0.0431	2.3e-11	0.1487	TRUE	44.684
rs6866614	Hypertension	TPOAb-positivity	G	A	0.003921	-0.0357	0.0006792	0.0298	7.8e-09	0.2302	TRUE	33.327
rs7528118	Hypertension	TPOAb-positivity	A	G	0.004379	0.0221	0.0007832	0.0376	2.3e-08	0.5575	TRUE	31.258
rs7700842	Hypertension	TPOAb-positivity	C	T	-0.006924	0.0054	0.0006887	0.0315	8.8e-24	0.8631	TRUE	101.08
rs1009360	Triglycerides	TPOAb-positivity	C	T	-0.01848	-0.0032	0.002008	0.0302	3.4e-20	0.9148	TRUE	84.74
rs10152471	Triglycerides	TPOAb-positivity	A	G	-0.01352	0.0465	0.002048	0.0299	4e-11	0.1198	TRUE	43.596
rs10242866	Triglycerides	TPOAb-positivity	T	C	0.01579	-0.0236	0.002029	0.0304	7e-15	0.4377	TRUE	60.598
rs1037117	Triglycerides	TPOAb-positivity	A	G	0.01722	-0.0499	0.002292	0.0571	5.7e-14	0.3819	TRUE	56.478
rs10405944	Triglycerides	TPOAb-positivity	C	T	-0.01321	-0.0031	0.00202	0.0534	6.2e-11	0.9536	TRUE	42.762
rs1045241	Triglycerides	TPOAb-positivity	T	C	-0.0207	-0.0247	0.002247	0.0369	3.2e-20	0.5034	TRUE	84.857
rs10513688	Triglycerides	TPOAb-positivity	A	G	0.02478	-0.0921	0.003349	0.0584	1.4e-13	0.1144	TRUE	54.753
rs10773000	Triglycerides	TPOAb-positivity	T	G	-0.01493	0.0104	0.002115	0.0472	1.7e-12	0.8264	TRUE	49.836
rs10773049	Triglycerides	TPOAb-positivity	C	T	-0.02904	0.0458	0.002037	0.0311	4.1e-46	0.1416	TRUE	203.255
rs1077835	Triglycerides	TPOAb-positivity	G	A	0.04737	-0.0591	0.002405	0.0525	2.2e-86	0.2598	TRUE	388.051
rs10899490	Triglycerides	TPOAb-positivity	T	C	-0.01701	-0.0204	0.002693	0.0456	2.7e-10	0.6551	TRUE	39.874
rs11030107	Triglycerides	TPOAb-positivity	G	A	0.01604	-0.0159	0.002257	0.037	1.2e-12	0.6673	TRUE	50.521
rs11078597	Triglycerides	TPOAb-positivity	C	T	0.01917	0.0462	0.002551	0.066	5.7e-14	0.4838	TRUE	56.462
rs11240358	Triglycerides	TPOAb-positivity	A	G	0.01357	0.0171	0.00203	0.0309	2.3e-11	0.5797	TRUE	44.674
rs11637681	Triglycerides	TPOAb-positivity	G	A	0.01259	-0.0743	0.002243	0.0573	2e-08	0.1945	TRUE	31.503
rs11746801	Triglycerides	TPOAb-positivity	A	G	-0.01237	-0.0018	0.002079	0.0337	2.7e-09	0.9577	TRUE	35.365
rs11904650	Triglycerides	TPOAb-positivity	G	A	0.04106	0.0742	0.006924	0.1349	3e-09	0.5824	TRUE	35.171
rs12424054	Triglycerides	TPOAb-positivity	A	G	0.01912	-0.0508	0.002353	0.0392	4.5e-16	0.1951	TRUE	66.011
rs12475332	Triglycerides	TPOAb-positivity	G	T	-0.014	-0.022	0.002254	0.0371	5.2e-10	0.5525	TRUE	38.587
rs12530679	Triglycerides	TPOAb-positivity	G	A	-0.01213	0.0053	0.002017	0.0284	1.8e-09	0.852	TRUE	36.172
rs12669911	Triglycerides	TPOAb-positivity	C	A	-0.01185	0.0198	0.002054	0.0317	7.9e-09	0.5316	TRUE	33.302
rs12902047	Triglycerides	TPOAb-positivity	C	A	-0.01293	-0.0428	0.002145	0.0352	1.7e-09	0.2249	TRUE	36.299
rs13107325	Triglycerides	TPOAb-positivity	T	C	0.03007	0.0353	0.003777	0.0688	1.7e-15	0.6076	TRUE	63.389
rs13389219	Triglycerides	TPOAb-positivity	T	C	-0.03762	0.0115	0.002027	0.0296	6.599e-77	0.6979	TRUE	344.515
rs1340819	Triglycerides	TPOAb-positivity	C	A	-0.01217	0.0448	0.002095	0.0321	6.3e-09	0.1635	TRUE	33.729
rs134551	Triglycerides	TPOAb-positivity	T	C	-0.01165	0.0034	0.002111	0.0337	3.4e-08	0.9197	TRUE	30.472
rs1347188	Triglycerides	TPOAb-positivity	G	A	0.0139	0.0284	0.002314	0.0377	1.9e-09	0.4507	TRUE	36.098
rs1420384	Triglycerides	TPOAb-positivity	T	G	-0.01279	0.0351	0.002105	0.0328	1.2e-09	0.2835	TRUE	36.906
rs1473886	Triglycerides	TPOAb-positivity	T	G	-0.01812	0.0189	0.001985	0.027	6.901e-20	0.4844	TRUE	83.329
rs1544980	Triglycerides	TPOAb-positivity	C	T	0.02387	-0.0019	0.002485	0.0422	7.6e-22	0.9631	TRUE	92.261
rs17326656	Triglycerides	TPOAb-positivity	T	G	0.01744	-0.0336	0.002334	0.0407	7.8e-14	0.4094	TRUE	55.846
rs1938566	Triglycerides	TPOAb-positivity	T	C	-0.02121	0.0535	0.002671	0.0457	2e-15	0.2419	TRUE	63.095
rs2043085	Triglycerides	TPOAb-positivity	C	T	-0.0308	0.0082	0.002042	0.031	1.9e-51	0.7918	TRUE	227.641
rs2068888	Triglycerides	TPOAb-positivity	A	G	-0.03182	0.0194	0.001996	0.0289	3.2e-57	0.5028	TRUE	254.196
rs2081687	Triglycerides	TPOAb-positivity	C	T	-0.02614	0.0322	0.002091	0.0328	7.6e-36	0.3263	TRUE	156.215
rs2131311	Triglycerides	TPOAb-positivity	G	A	-0.01242	-0.0212	0.002228	0.0587	2.5e-08	0.7184	TRUE	31.079
rs2187114	Triglycerides	TPOAb-positivity	A	G	-0.01852	0.0339	0.003304	0.0563	2.1e-08	0.5471	TRUE	31.408
rs2237029	Triglycerides	TPOAb-positivity	A	G	-0.01394	-0.0061	0.00204	0.0312	8.3e-12	0.8452	TRUE	46.685
rs2240466	Triglycerides	TPOAb-positivity	A	G	-0.1228	-0.0023	0.003018	0.051	1e-200	0.9636	TRUE	1654.24
rs2240533	Triglycerides	TPOAb-positivity	C	T	-0.01299	0.0029	0.002152	0.034	1.6e-09	0.9311	TRUE	36.423
rs2267373	Triglycerides	TPOAb-positivity	T	C	0.02156	0.0541	0.002021	0.0458	1.4e-26	0.2374	TRUE	113.795
rs2302263	Triglycerides	TPOAb-positivity	T	C	0.04361	0.021	0.003491	0.083	8e-36	0.8005	TRUE	156.105
rs2305746	Triglycerides	TPOAb-positivity	G	A	0.02825	-0.0499	0.003974	0.0683	1.2e-12	0.4652	TRUE	50.539
rs2487294	Triglycerides	TPOAb-positivity	T	G	0.01832	-0.0097	0.002221	0.0353	1.6e-16	0.7833	TRUE	68.041
rs2699805	Triglycerides	TPOAb-positivity	A	G	-0.02013	0.0045	0.002037	0.0476	5.1e-23	0.9253	TRUE	97.624
rs275184	Triglycerides	TPOAb-positivity	G	T	-0.01735	-0.0066	0.002753	0.0464	2.9e-10	0.8869	TRUE	39.722
rs278981	Triglycerides	TPOAb-positivity	C	T	0.01259	0.021	0.002291	0.0671	3.9e-08	0.7545	TRUE	30.197
rs2925979	Triglycerides	TPOAb-positivity	C	T	-0.03221	0.0664	0.002171	0.0348	8.5e-50	0.05629	TRUE	220.119
rs2943645	Triglycerides	TPOAb-positivity	T	C	0.04029	-0.0077	0.002072	0.0317	2.9e-84	0.808	TRUE	378.318
rs2983896	Triglycerides	TPOAb-positivity	A	G	0.01379	-0.019	0.002422	0.0412	1.2e-08	0.6444	TRUE	32.429
rs320369	Triglycerides	TPOAb-positivity	G	A	-0.01253	0.0582	0.002146	0.0342	5.2e-09	0.08904	TRUE	34.116
rs325485	Triglycerides	TPOAb-positivity	G	A	-0.01174	0.0523	0.00204	0.0457	8.6e-09	0.2524	TRUE	33.125
rs326222	Triglycerides	TPOAb-positivity	C	T	0.02522	-0.0359	0.002157	0.0345	1.4e-31	0.2974	TRUE	136.712
rs343	Triglycerides	TPOAb-positivity	A	C	-0.1415	0.129	0.003611	0.0702	1e-200	0.06609	TRUE	1535.78
rs3731696	Triglycerides	TPOAb-positivity	G	A	0.02189	0.0296	0.003032	0.0524	5.1e-13	0.5717	TRUE	52.15
rs3758413	Triglycerides	TPOAb-positivity	C	T	0.01112	0.0131	0.002018	0.0438	3.5e-08	0.7654	TRUE	30.392
rs3775228	Triglycerides	TPOAb-positivity	T	C	0.03382	0.0357	0.002036	0.0312	5.8e-62	0.253	TRUE	275.914
rs3808477	Triglycerides	TPOAb-positivity	T	C	-0.01339	0.0252	0.002203	0.0345	1.2e-09	0.4661	TRUE	36.903
rs3814883	Triglycerides	TPOAb-positivity	T	C	0.01489	0.0102	0.001997	0.0424	8.7e-14	0.8108	TRUE	55.638
rs3820897	Triglycerides	TPOAb-positivity	C	T	0.01973	-0.0052	0.002603	0.0476	3.5e-14	0.9128	TRUE	57.432
rs4675812	Triglycerides	TPOAb-positivity	A	G	-0.01423	0.0278	0.002012	0.0298	1.5e-12	0.3525	TRUE	50.036
rs4765148	Triglycerides	TPOAb-positivity	T	G	-0.02515	-0.0305	0.002146	0.0343	9.701e-32	0.3733	TRUE	137.437
rs480823	Triglycerides	TPOAb-positivity	C	T	0.1557	-0.0576	0.00372	0.0702	1e-200	0.4123	TRUE	1752.52
rs483808	Triglycerides	TPOAb-positivity	T	C	-0.01366	-0.0129	0.002185	0.0344	4e-10	0.7086	TRUE	39.098
rs4841580	Triglycerides	TPOAb-positivity	C	T	-0.02454	-0.0233	0.002001	0.0516	1.4e-34	0.6515	TRUE	150.391
rs4969179	Triglycerides	TPOAb-positivity	G	T	-0.01775	-0.0173	0.002036	0.0302	2.8e-18	0.5677	TRUE	75.993
rs4976033	Triglycerides	TPOAb-positivity	G	A	0.01779	-0.0389	0.002052	0.0568	4.3e-18	0.4936	TRUE	75.185
rs6506033	Triglycerides	TPOAb-positivity	T	C	-0.02289	-0.0019	0.003839	0.0687	2.5e-09	0.9776	TRUE	35.565
rs6517522	Triglycerides	TPOAb-positivity	C	T	-0.0129	-0.0365	0.001992	0.0267	9.399e-11	0.1711	TRUE	41.94
rs6532798	Triglycerides	TPOAb-positivity	T	C	0.01379	0.0201	0.002164	0.034	1.8e-10	0.5539	TRUE	40.637
rs6572807	Triglycerides	TPOAb-positivity	G	A	0.01248	-0.0081	0.002249	0.0376	2.9e-08	0.8303	TRUE	30.773
rs676210	Triglycerides	TPOAb-positivity	A	G	-0.07352	0.0769	0.00245	0.0387	7.096e-198	0.04704	TRUE	900.645
rs6792725	Triglycerides	TPOAb-positivity	G	A	-0.01525	0.0714	0.002219	0.0352	6.2e-12	0.04243	TRUE	47.263
rs6805924	Triglycerides	TPOAb-positivity	T	G	0.01097	0.0014	0.002006	0.0294	4.5e-08	0.9629	TRUE	29.905
rs684773	Triglycerides	TPOAb-positivity	C	A	0.02911	-0.017	0.002347	0.0395	2.5e-35	0.6672	TRUE	153.847
rs6882076	Triglycerides	TPOAb-positivity	C	T	0.0331	-0.061	0.002061	0.0331	4.9e-58	0.06523	TRUE	257.89
rs698927	Triglycerides	TPOAb-positivity	C	A	-0.01831	-0.0811	0.002563	0.0462	9.2e-13	0.07918	TRUE	51.012
rs7077812	Triglycerides	TPOAb-positivity	C	T	0.01423	0.0349	0.002506	0.0413	1.4e-08	0.3976	TRUE	32.234
rs7134375	Triglycerides	TPOAb-positivity	A	C	-0.01714	-0.0239	0.002005	0.0303	1.2e-17	0.4295	TRUE	73.106
rs7215055	Triglycerides	TPOAb-positivity	G	A	0.03892	0.1255	0.004101	0.101	2.3e-21	0.214	TRUE	90.099
rs7239575	Triglycerides	TPOAb-positivity	C	T	-0.01608	-0.0006	0.001991	0.0267	6.8e-16	0.982	TRUE	65.179
rs7244	Triglycerides	TPOAb-positivity	A	G	0.0152	-0.0626	0.002618	0.0451	6.4e-09	0.1652	TRUE	33.697
rs7274718	Triglycerides	TPOAb-positivity	A	G	0.01595	0.0096	0.002029	0.0302	3.8e-15	0.7504	TRUE	61.777
rs729761	Triglycerides	TPOAb-positivity	G	T	0.01779	-0.0148	0.002214	0.0492	9.499e-16	0.7637	TRUE	64.521
rs742036	Triglycerides	TPOAb-positivity	A	G	-0.01436	0.0011	0.002051	0.031	2.5e-12	0.972	TRUE	49.036
rs7714361	Triglycerides	TPOAb-positivity	C	A	0.01389	-0.0367	0.002366	0.0373	4.4e-09	0.3249	TRUE	34.437
rs7786339	Triglycerides	TPOAb-positivity	T	C	0.01633	-0.0277	0.002654	0.0449	7.6e-10	0.5367	TRUE	37.863
rs7847285	Triglycerides	TPOAb-positivity	C	T	-0.01161	0.0632	0.002026	0.043	1e-08	0.1415	TRUE	32.832
rs7861679	Triglycerides	TPOAb-positivity	T	C	0.0122	-0.0197	0.002167	0.0342	1.8e-08	0.5657	TRUE	31.697
rs7947951	Triglycerides	TPOAb-positivity	G	A	0.01938	-0.0244	0.002141	0.0338	1.4e-19	0.4697	TRUE	81.936
rs8102873	Triglycerides	TPOAb-positivity	T	C	0.01233	-0.0373	0.002015	0.029	9.4e-10	0.1972	TRUE	37.454
rs867939	Triglycerides	TPOAb-positivity	A	G	-0.0136	-0.0303	0.002025	0.0291	1.8e-11	0.2976	TRUE	45.13
rs880315	Triglycerides	TPOAb-positivity	C	T	-0.01177	0.0335	0.002105	0.0332	2.2e-08	0.3135	TRUE	31.276
rs921971	Triglycerides	TPOAb-positivity	C	T	0.01565	-0.0641	0.002256	0.0379	4e-12	0.09091	TRUE	48.122
rs9584870	Triglycerides	TPOAb-positivity	C	T	-0.01236	0.0848	0.002104	0.0505	4.3e-09	0.09307	TRUE	34.496
rs970069	Triglycerides	TPOAb-positivity	T	C	0.01623	0.0509	0.002435	0.0416	2.6e-11	0.2218	TRUE	44.454
rs9902027	Triglycerides	TPOAb-positivity	T	C	-0.01516	-0.0043	0.002386	0.0422	2.1e-10	0.9186	TRUE	40.359
rs998584	Triglycerides	TPOAb-positivity	A	C	0.04012	-0.0349	0.00199	0.0522	2.2e-90	0.5039	TRUE	406.424
rs10031010	HDL	TPOAb-positivity	A	G	0.01381	-0.0521	0.002466	0.0434	2.1e-08	0.2297	TRUE	31.355
rs10162642	HDL	TPOAb-positivity	A	G	-0.04792	-0.002	0.002342	0.0408	4.6e-93	0.9617	TRUE	418.732
rs1045241	HDL	TPOAb-positivity	T	C	0.01642	-0.0247	0.002156	0.0369	2.6e-14	0.5034	TRUE	57.995
rs10504477	HDL	TPOAb-positivity	C	T	-0.01507	-0.0068	0.001931	0.0297	6.1e-15	0.8196	TRUE	60.876
rs10513801	HDL	TPOAb-positivity	G	T	-0.03033	-0.054	0.00277	0.0527	6.7e-28	0.3055	TRUE	119.88
rs11009262	HDL	TPOAb-positivity	T	G	-0.02333	0.0718	0.004092	0.0867	1.2e-08	0.4079	TRUE	32.495
rs11664369	HDL	TPOAb-positivity	T	C	-0.02298	-0.0147	0.002159	0.0376	1.8e-26	0.696	TRUE	113.309
rs1168114	HDL	TPOAb-positivity	G	A	0.01554	0.0133	0.001998	0.0314	7.501e-15	0.6728	TRUE	60.455
rs12229011	HDL	TPOAb-positivity	T	C	-0.02599	0.0311	0.003226	0.0631	7.8e-16	0.6218	TRUE	64.916
rs1225053	HDL	TPOAb-positivity	C	T	-0.01504	-0.0396	0.002167	0.0365	3.9e-12	0.2777	TRUE	48.162
rs1240820	HDL	TPOAb-positivity	A	G	0.01318	-0.0298	0.0021	0.0356	3.5e-10	0.4033	TRUE	39.395
rs12475332	HDL	TPOAb-positivity	G	T	0.0129	-0.022	0.002164	0.0371	2.5e-09	0.5525	TRUE	35.526
rs12740374	HDL	TPOAb-positivity	T	G	0.02886	-0.0315	0.002291	0.0403	2.2e-36	0.4342	TRUE	158.71
rs12926854	HDL	TPOAb-positivity	G	A	0.01225	0.0504	0.002133	0.037	9.5e-09	0.1729	TRUE	32.947
rs12986742	HDL	TPOAb-positivity	C	T	-0.0106	-0.0368	0.001913	0.0271	3e-08	0.1745	TRUE	30.699
rs13107325	HDL	TPOAb-positivity	T	C	-0.08035	0.0353	0.003624	0.0688	6.998e-109	0.6076	TRUE	491.408
rs13379043	HDL	TPOAb-positivity	C	T	0.01988	0.0356	0.002167	0.0544	4.7e-20	0.5133	TRUE	84.118
rs13389219	HDL	TPOAb-positivity	T	C	0.02773	0.0115	0.001946	0.0296	4.5e-46	0.6979	TRUE	203.073
rs1383732	HDL	TPOAb-positivity	G	A	-0.0152	0.0646	0.002677	0.0474	1.4e-08	0.1728	TRUE	32.25
rs1395221	HDL	TPOAb-positivity	T	G	-0.01119	-0.05	0.001954	0.0298	1e-08	0.09313	TRUE	32.802
rs1412234	HDL	TPOAb-positivity	C	T	-0.01199	0.025	0.002036	0.0343	3.9e-09	0.4652	TRUE	34.68
rs1431659	HDL	TPOAb-positivity	G	A	0.01279	-0.0374	0.002141	0.0356	2.3e-09	0.2938	TRUE	35.695
rs1446585	HDL	TPOAb-positivity	G	A	0.01678	0.0171	0.002171	0.0383	1.1e-14	0.6554	TRUE	59.733
rs1534696	HDL	TPOAb-positivity	A	C	0.01666	0.0069	0.001911	0.0535	2.9e-18	0.8981	TRUE	75.954
rs16928809	HDL	TPOAb-positivity	A	G	-0.02626	-0.006	0.0033	0.0592	1.7e-15	0.9191	TRUE	63.342
rs17124112	HDL	TPOAb-positivity	A	C	-0.0208	-0.0093	0.003529	0.0647	3.8e-09	0.886	TRUE	34.725
rs17309930	HDL	TPOAb-positivity	A	C	-0.02189	-0.0154	0.002355	0.0416	1.5e-20	0.7122	TRUE	86.363
rs17326656	HDL	TPOAb-positivity	T	G	-0.02239	-0.0336	0.002239	0.0407	1.5e-23	0.4094	TRUE	100.033
rs1760940	HDL	TPOAb-positivity	C	A	0.01218	-0.0179	0.002216	0.0625	3.9e-08	0.7742	TRUE	30.214
rs17713879	HDL	TPOAb-positivity	A	G	0.0139	-0.0189	0.001976	0.0317	2e-12	0.5518	TRUE	49.469
rs1862205	HDL	TPOAb-positivity	A	G	0.01132	-0.0362	0.001944	0.0299	5.8e-09	0.2263	TRUE	33.906
rs1955512	HDL	TPOAb-positivity	A	G	0.011	-0.0611	0.00197	0.0433	2.4e-08	0.158	TRUE	31.169
rs1970811	HDL	TPOAb-positivity	C	T	-0.01161	0.0133	0.001918	0.0285	1.4e-09	0.6403	TRUE	36.664
rs201441	HDL	TPOAb-positivity	G	T	-0.01097	0.0029	0.001934	0.0299	1.4e-08	0.9232	TRUE	32.15
rs2068888	HDL	TPOAb-positivity	A	G	0.01918	0.0194	0.001915	0.0289	1.3e-23	0.5028	TRUE	100.295
rs2098368	HDL	TPOAb-positivity	T	C	-0.0116	0.0204	0.001928	0.0296	1.8e-09	0.4906	TRUE	36.234
rs2155220	HDL	TPOAb-positivity	T	C	-0.01052	-0.0054	0.001913	0.0284	3.8e-08	0.85	TRUE	30.239
rs2159607	HDL	TPOAb-positivity	T	G	-0.02395	-0.0316	0.002432	0.0429	7.199e-23	0.4618	TRUE	96.932
rs2236464	HDL	TPOAb-positivity	C	T	-0.01558	-0.0091	0.002356	0.0407	3.7e-11	0.8224	TRUE	43.752
rs2237035	HDL	TPOAb-positivity	T	G	0.01392	-0.0276	0.001958	0.0461	1.2e-12	0.5504	TRUE	50.509
rs2247355	HDL	TPOAb-positivity	T	C	0.02061	0.0031	0.002459	0.0434	5.1e-17	0.9434	TRUE	70.29
rs2271308	HDL	TPOAb-positivity	C	T	0.02788	0.0054	0.002156	0.0357	3e-38	0.8787	TRUE	167.229
rs2297409	HDL	TPOAb-positivity	A	G	-0.03336	-0.0501	0.002406	0.0422	1e-43	0.2352	TRUE	192.253
rs2298624	HDL	TPOAb-positivity	T	C	0.03004	0.0052	0.002809	0.0498	1.1e-26	0.9166	TRUE	114.323
rs2298632	HDL	TPOAb-positivity	T	C	0.01443	-0.0227	0.001937	0.0269	9.701e-14	0.4	TRUE	55.435
rs2302263	HDL	TPOAb-positivity	T	C	-0.03644	0.021	0.003353	0.083	1.6e-27	0.8005	TRUE	118.115
rs2307111	HDL	TPOAb-positivity	C	T	0.01901	0.0598	0.001952	0.0299	2.1e-22	0.04577	TRUE	94.786
rs2339234	HDL	TPOAb-positivity	A	G	-0.0119	0.0489	0.002057	0.0453	7.3e-09	0.2804	TRUE	33.46
rs235314	HDL	TPOAb-positivity	T	C	-0.01774	-0.0043	0.00192	0.0279	2.4e-20	0.8762	TRUE	85.4
rs2362541	HDL	TPOAb-positivity	G	T	-0.01087	-0.0026	0.001903	0.0266	1.1e-08	0.9206	TRUE	32.598
rs2435307	HDL	TPOAb-positivity	T	C	0.01628	0.0007	0.001909	0.0267	1.5e-17	0.9798	TRUE	72.677
rs254562	HDL	TPOAb-positivity	G	A	-0.01148	-0.0121	0.001942	0.0296	3.4e-09	0.6817	TRUE	34.919
rs2642438	HDL	TPOAb-positivity	G	A	0.02766	0.0308	0.002079	0.0503	2.1e-40	0.5398	TRUE	177.038
rs2645979	HDL	TPOAb-positivity	A	G	0.01143	0.0479	0.001986	0.0311	8.7e-09	0.1231	TRUE	33.11
rs267738	HDL	TPOAb-positivity	G	T	0.02145	-0.0587	0.002298	0.0414	9.899e-21	0.156	TRUE	87.183
rs2723065	HDL	TPOAb-positivity	G	A	0.01496	-0.0243	0.001962	0.0309	2.4e-14	0.4315	TRUE	58.133
rs2792751	HDL	TPOAb-positivity	C	T	-0.0361	-0.0115	0.002134	0.0353	3.2e-64	0.7444	TRUE	286.274
rs2804894	HDL	TPOAb-positivity	A	G	0.01731	-0.0583	0.002184	0.0361	2.3e-15	0.1064	TRUE	62.786
rs2814982	HDL	TPOAb-positivity	T	C	-0.02759	-0.0405	0.003142	0.0565	1.6e-18	0.4742	TRUE	77.123
rs286965	HDL	TPOAb-positivity	C	T	-0.01341	-0.0397	0.001976	0.0306	1.1e-11	0.1949	TRUE	46.106
rs2910949	HDL	TPOAb-positivity	G	T	0.0134	-0.0089	0.001999	0.0319	2e-11	0.7808	TRUE	44.936
rs2925979	HDL	TPOAb-positivity	C	T	0.0373	0.0664	0.002057	0.0348	1.6e-73	0.05629	TRUE	328.925
rs2943645	HDL	TPOAb-positivity	T	C	-0.04347	-0.0077	0.001988	0.0317	5.902e-106	0.808	TRUE	477.983
rs330089	HDL	TPOAb-positivity	C	T	0.02047	-0.035	0.003189	0.0603	1.4e-10	0.5616	TRUE	41.193
rs343	HDL	TPOAb-positivity	A	C	0.1338	0.129	0.003464	0.0702	1e-200	0.06609	TRUE	1491.28
rs3794752	HDL	TPOAb-positivity	C	T	0.01283	0.0082	0.002139	0.0355	2e-09	0.8181	TRUE	36
rs3814883	HDL	TPOAb-positivity	T	C	-0.0153	0.0102	0.001892	0.0424	5.901e-16	0.8108	TRUE	65.458
rs4614	HDL	TPOAb-positivity	G	A	-0.01782	0.0054	0.001938	0.0305	3.8e-20	0.8606	TRUE	84.539
rs4650994	HDL	TPOAb-positivity	A	G	-0.01806	-0.0171	0.001901	0.0269	2.1e-21	0.5256	TRUE	90.252
rs4691379	HDL	TPOAb-positivity	T	C	0.01187	-0.0196	0.002043	0.0338	6.2e-09	0.561	TRUE	33.758
rs4855582	HDL	TPOAb-positivity	T	C	0.01117	-0.0406	0.001924	0.0425	6.5e-09	0.3392	TRUE	33.687
rs4871603	HDL	TPOAb-positivity	T	C	0.03601	0.0133	0.001992	0.0317	5.2e-73	0.6757	TRUE	326.625
rs4899251	HDL	TPOAb-positivity	T	C	-0.0232	0.104	0.00414	0.088	2.1e-08	0.2373	TRUE	31.418
rs4930352	HDL	TPOAb-positivity	T	G	0.01617	-0.0272	0.001939	0.0267	7.3e-17	0.3084	TRUE	69.587
rs549058	HDL	TPOAb-positivity	T	G	0.01711	-0.0445	0.002937	0.0524	5.7e-09	0.3961	TRUE	33.938
rs564832	HDL	TPOAb-positivity	C	T	-0.01171	0.0611	0.002055	0.034	1.2e-08	0.07214	TRUE	32.474
rs6059958	HDL	TPOAb-positivity	T	C	0.01465	-0.0168	0.002555	0.0447	9.7e-09	0.7067	TRUE	32.891
rs6142206	HDL	TPOAb-positivity	A	G	-0.01611	-0.001	0.001935	0.0299	8.3e-17	0.9723	TRUE	69.343
rs6460894	HDL	TPOAb-positivity	C	T	-0.01217	0.0058	0.002015	0.0329	1.6e-09	0.8597	TRUE	36.467
rs676210	HDL	TPOAb-positivity	A	G	0.05927	0.0769	0.002352	0.0387	4.498e-140	0.04704	TRUE	634.816
rs6765484	HDL	TPOAb-positivity	T	C	0.02252	0.0203	0.001909	0.0273	3.9e-32	0.4564	TRUE	139.224
rs680321	HDL	TPOAb-positivity	C	T	0.01085	0.0308	0.001917	0.0277	1.5e-08	0.2657	TRUE	32.058
rs686030	HDL	TPOAb-positivity	A	C	0.04982	0.0179	0.00274	0.0482	6.5e-74	0.7095	TRUE	330.774
rs689183	HDL	TPOAb-positivity	T	G	-0.01583	0.0032	0.002209	0.0375	7.7e-13	0.9312	TRUE	51.351
rs703966	HDL	TPOAb-positivity	A	G	0.01569	-0.0053	0.001935	0.0296	4.9e-16	0.859	TRUE	65.82
rs7186799	HDL	TPOAb-positivity	C	A	-0.02202	-0.0052	0.001902	0.029	5.2e-31	0.8578	TRUE	134.102
rs7251640	HDL	TPOAb-positivity	C	T	0.01419	0.0343	0.002428	0.0562	5.1e-09	0.5415	TRUE	34.154
rs7281183	HDL	TPOAb-positivity	A	G	-0.01272	0.0351	0.00219	0.0524	6.3e-09	0.5026	TRUE	33.747
rs7583067	HDL	TPOAb-positivity	T	C	0.01459	0.0344	0.002235	0.0384	6.599e-11	0.3701	TRUE	42.628
rs7622114	HDL	TPOAb-positivity	A	C	0.01157	-0.0481	0.00194	0.0289	2.5e-09	0.09578	TRUE	35.561
rs7853377	HDL	TPOAb-positivity	G	A	0.01524	-0.0421	0.002317	0.0397	4.7e-11	0.2892	TRUE	43.297
rs8007841	HDL	TPOAb-positivity	C	T	-0.01287	-0.0209	0.002018	0.0325	1.8e-10	0.5192	TRUE	40.695
rs830620	HDL	TPOAb-positivity	T	C	0.01495	-0.0135	0.001931	0.0293	9.601e-15	0.6446	TRUE	59.98
rs907866	HDL	TPOAb-positivity	A	G	-0.01832	-0.0313	0.001919	0.0427	1.4e-21	0.4636	TRUE	91.112
rs9327468	HDL	TPOAb-positivity	A	C	-0.0149	0.0743	0.002219	0.0386	1.9e-11	0.05419	TRUE	45.081
rs9465693	HDL	TPOAb-positivity	A	C	-0.0121	-0.0369	0.002082	0.0455	6.2e-09	0.417	TRUE	33.768
rs983663	HDL	TPOAb-positivity	G	A	-0.01436	-0.0479	0.002208	0.0385	7.7e-11	0.2141	TRUE	42.321
rs998584	HDL	TPOAb-positivity	A	C	-0.03419	-0.0349	0.00191	0.0522	1.1e-71	0.5039	TRUE	320.513
rs9987289	HDL	TPOAb-positivity	G	A	0.08729	0.0016	0.003294	0.0631	9.099e-155	0.9795	TRUE	702.379
rs9989419	HDL	TPOAb-positivity	G	A	0.1438	0.0086	0.001926	0.0315	1e-200	0.7856	TRUE	5569.84
SNPs, single-nucleotide polymorphisms. MetS, metabolic syndrome. FBG, fasting blood glucose. HDL-C, high-density lipoprotein cholesterol.A1, effect allele.A2, other allele. SE, standard error.

## Sheet: Supplementary Table 2
Supplementary Table 2:SNPs used as valid instrumental variables for TPOAb-positivity on MetS and its components.
SNP	Exposure	Outcome	A1	A2	β(exposure)	β(outcome)	SE(exposure)	SE(outcome)	P(exposure)	P(outcome)	mr_keep	F-statistic
rs10808483	TPOAb-positive	Mets	T	C	0.1477	-0.003571	0.0312	0.006795	2.15e-06	0.5992	TRUE	22.411
rs11602677	TPOAb-positive	Mets	A	G	0.1701	0.002563	0.0347	0.007242	9.16e-07	0.7235	TRUE	24.03
rs16999999	TPOAb-positive	Mets	T	C	0.3118	0.01204	0.0619	0.01026	4.84e-07	0.2407	TRUE	25.373
rs17672919	TPOAb-positive	Mets	T	C	-0.1357	0.0006141	0.0293	0.006599	3.52e-06	0.9258	TRUE	21.45
rs239935	TPOAb-positive	Mets	A	G	0.1294	0.004457	0.0282	0.006557	4.47e-06	0.4967	TRUE	21.056
rs353648	TPOAb-positive	Mets	T	G	0.2442	-0.003936	0.0522	0.009552	2.92e-06	0.6803	TRUE	21.885
rs927221	TPOAb-positive	Mets	A	G	-0.2095	0.01575	0.0447	0.009134	2.82e-06	0.08467	TRUE	21.966
rs10808483	TPOAb-positive	FBG	T	C	0.1477	-0.0001	0.0312	0.0032	2.15e-06	0.9706	TRUE	22.411
rs11602677	TPOAb-positive	FBG	A	G	0.1701	0.0013	0.0347	0.0034	9.16e-07	0.7062	TRUE	24.03
rs16999999	TPOAb-positive	FBG	T	C	0.3118	-0.0066	0.0619	0.0075	4.84e-07	0.3763	TRUE	25.373
rs17672919	TPOAb-positive	FBG	T	C	-0.1357	0.0017	0.0293	0.0031	3.52e-06	0.5752	TRUE	21.45
rs239935	TPOAb-positive	FBG	A	G	0.1294	-0.0012	0.0282	0.0031	4.47e-06	0.6956	TRUE	21.056
rs2476601	TPOAb-positive	FBG	A	G	0.2741	-0.0068	0.0541	0.005	4.04e-07	0.1785	TRUE	25.67
rs353648	TPOAb-positive	FBG	T	G	0.2442	0.0055	0.0522	0.0045	2.92e-06	0.2239	TRUE	21.885
rs927221	TPOAb-positive	FBG	A	G	-0.2095	0.0045	0.0447	0.0041	2.82e-06	0.2778	TRUE	21.966
rs10808483	TPOAb-positive	WC	T	C	0.1477	0.001392	0.0312	0.00186	2.15e-06	0.45	TRUE	22.411
rs11602677	TPOAb-positive	WC	A	G	0.1701	-0.002217	0.0347	0.001991	9.16e-07	0.27	TRUE	24.03
rs17672919	TPOAb-positive	WC	T	C	-0.1357	0.002928	0.0293	0.001806	3.52e-06	0.1	TRUE	21.45
rs239935	TPOAb-positive	WC	A	G	0.1294	-0.000929	0.0282	0.001794	4.47e-06	0.6	TRUE	21.056
rs2476601	TPOAb-positive	WC	A	G	0.2741	-0.004054	0.0541	0.002959	4.04e-07	0.17	TRUE	25.67
rs353648	TPOAb-positive	WC	T	G	0.2442	0.002128	0.0522	0.00262	2.92e-06	0.42	TRUE	21.885
rs927221	TPOAb-positive	WC	A	G	-0.2095	0.002097	0.0447	0.002505	2.82e-06	0.4	TRUE	21.966
rs10808483	TPOAb-positive	Hypertension	T	C	0.1477	-2.27e-05	0.0312	0.0006921	2.15e-06	0.97	TRUE	22.411
rs11602677	TPOAb-positive	Hypertension	A	G	0.1701	0.0002575	0.0347	0.0007409	9.16e-07	0.73	TRUE	24.03
rs16999999	TPOAb-positive	Hypertension	T	C	0.3118	0.0007681	0.0619	0.001053	4.84e-07	0.47	TRUE	25.373
rs17672919	TPOAb-positive	Hypertension	T	C	-0.1357	-0.0003745	0.0293	0.0006729	3.52e-06	0.58	TRUE	21.45
rs239935	TPOAb-positive	Hypertension	A	G	0.1294	0.0004973	0.0282	0.0006682	4.47e-06	0.46	TRUE	21.056
rs353648	TPOAb-positive	Hypertension	T	G	0.2442	0.0004284	0.0522	0.000975	2.92e-06	0.66	TRUE	21.885
rs927221	TPOAb-positive	Hypertension	A	G	-0.2095	-0.0005742	0.0447	0.0009314	2.82e-06	0.54	TRUE	21.966
rs10808483	TPOAb-positive	Triglycerides	T	C	0.1477	0.000864	0.0312	0.002055	2.15e-06	0.67	TRUE	22.411
rs11602677	TPOAb-positive	Triglycerides	A	G	0.1701	-0.0008723	0.0347	0.002206	9.16e-07	0.69	TRUE	24.03
rs16999999	TPOAb-positive	Triglycerides	T	C	0.3118	0.005568	0.0619	0.003143	4.84e-07	0.076	TRUE	25.373
rs17672919	TPOAb-positive	Triglycerides	T	C	-0.1357	0.0001339	0.0293	0.002008	3.52e-06	0.95	TRUE	21.45
rs353648	TPOAb-positive	Triglycerides	T	G	0.2442	-0.001792	0.0522	0.002905	2.92e-06	0.54	TRUE	21.885
rs927221	TPOAb-positive	Triglycerides	A	G	-0.2095	0.003845	0.0447	0.002783	2.82e-06	0.17	TRUE	21.966
rs10808483	TPOAb-positive	HDL	T	C	0.1477	0.001218	0.0312	0.001971	2.15e-06	0.54	TRUE	22.411
rs11602677	TPOAb-positive	HDL	A	G	0.1701	-0.001768	0.0347	0.002117	9.16e-07	0.4	TRUE	24.03
rs16999999	TPOAb-positive	HDL	T	C	0.3118	-0.001053	0.0619	0.003013	4.84e-07	0.73	TRUE	25.373
rs17672919	TPOAb-positive	HDL	T	C	-0.1357	0.0003908	0.0293	0.001927	3.52e-06	0.84	TRUE	21.45
rs2476601	TPOAb-positive	HDL	A	G	0.2741	0.002891	0.0541	0.003155	4.04e-07	0.36	TRUE	25.67
rs353648	TPOAb-positive	HDL	T	G	0.2442	-0.003591	0.0522	0.002788	2.92e-06	0.2	TRUE	21.885
rs927221	TPOAb-positive	HDL	A	G	-0.2095	0.005515	0.0447	0.002674	2.82e-06	0.039	TRUE	21.966
SNPs, single-nucleotide polymorphisms. MetS, metabolic syndrome. FBG, fasting blood glucose. HDL-C, high-density lipoprotein cholesterol. A1, effect allele.A2, other allele.SE, standard error.
